# Supplementary material for: Supercritical Phase Inversion to Produce Photocatalytic Active PVDF-coHFP_TiO2 Composites for the Degradation of Sudan Blue II Dye
Source: Materials (Basel). 2022 Dec 13;15(24):8894. doi: 10.3390/ma15248894 (PMC9782530; doi:10.3390/ma15248894)
Supplement: Supplementary file 1 [file materials-15-08894-s001.zip]

Archive with 1 entries (1 files):
- materials-2045578-supplementary.pdf
